# Supplementary material for: Mucosal application of the broadly neutralizing antibody 10-1074 protects macaques from cell-associated SHIV vaginal exposure
Source: Nat Commun. 2023 Oct 6;14:6224. doi: 10.1038/s41467-023-41966-4 (PMC10558491; doi:10.1038/s41467-023-41966-4)
Supplement: Supplementary file 4 — Source Data [file 41467_2023_41966_MOESM4_ESM.xlsx]

## Sheet: Fig 1B
Figure 1 B
	Blood plasma viral load (RNA copies/ml) (RNA copies/ml)
Days post-infection	SD01	SD02	SD03
0	1	1	1
3	241
4		663	527
5
6	17502
7	96529	62048	20700
8	175500	431844	65600
9	351222	1751722
10	1456623	4439961	1480000
11
13	79105

## Sheet: Fig 1C
Figure 1C
	RNA (copies/ml)
N° of splenocytes	SD01						SD02						SD03
40,000	14400	1540000000	2200000000	1460000000	1520000000	2250000000	1240000000	1880000000	1220000000	1470000000	1900000000	1500000000	2050000000	1180000000	2030000000	1280000000	2040000000	1200000000
80,000	2710000000	3370000000	754000000	1870000000	3400000000	1900000000	1930000000	3010000000	2790000000	3870000000	3900000000	2800000000	2790000000	1600000000	964000000	1910000000	950000000	2800000000
160,000	3170000000	2400000000	1190000000	2650000000	2500000000	2610000000	1200000000	2720000000	1770000000	3100000000	2750000000	3000000000	2210000000	2050000000	1310000000	4370000000	1350000000	4300000000

## Sheet: Fig 1D
Figure 1D
	RLU
N° of splenocytes	SD01						SD02						SD03
100,000	31512	20244	11890	41853	12900	42100	16264	21137	56268	20878	16576	55348	18220	17532	13423	25232	14010	24322
150,000	45449	42927	32790	20570	22170	46551	48088	55198	61233	42530	62313	45230	24251	32323	49923	34951	49850	25110
200,000	40860	62471	26958	49557	27020	60982	68342	62787	74323	45422	44532	73492	28145	37282	37376	28633	37550	28255

## Sheet: Fig 2B
Figure 2B
		10-1074 concentration in CVFs (μg/ml) at different time points
	Animal code	1h	2h	4h	6h	24h	48h	72h
	PK01	4698	4641	4974	4249	619	920	580
	PK02	3512	3776	4312	3900	480	800	137

## Sheet: Fig 2C
Figure 2C
Animal code: PK01
	% of inhibition at different time points
CVF dilution	1h			2h			4h			6h			24h			48h			72h
0.02	99.9568	99.9192	99.5509	100.379	99.6002	99.8351	100.272	100.491	100.471	100.532	100.69	100.758	80.3533	88.0361	77.8407	71.4639	76.171	86.1174	61.644	54.2839	45.0267
0.005	99.6582	99.5509	98.941	99.4849	99.727	99.6802	99.9648	99.6794	100.161	99.8579	100.306	96.6765	50.7619	60.3233	47.0758	38.591	46.5595	34.5648	18.5278	10.7034	35.2972
0.00125	99.9668	99.7843	99.5349	98.7773	99.3508	98.9174	99.5946	99.954	98.4127	87.8496	89.5649	90.0144	94.043	48.7167	33.5082	32.5957	33.3201	60.1312	17.227	37.7506	15.1659
0.000313	91.6945	88.7529	91.7293	76.1706	81.1398	88.4207	80.9549	83.7581	81.5536	70.83	62.8491	53.0792	35.009	53.6915	49.0529	27.9611	31.6792	38.7471	28.9136	21.3574	24.1629
7.8e-05	66.4167	74.8691	58.7264	51.0941	37.4344	27.3647	44.2702	44.5344	60.7355	33.4562	23.5346	47.1959	48.7288	48.2925	21.8856	49.7773	32.4036	5.68053	30.0022	38.8952	25.8719
2e-05	63.3554	41.1365	60.0071	27.4328	17.8394	32.1594	21.2973	57.8579	44.2382	53.3634	49.4251	39.9038	52.643	-0.723074	12.2002	27.5208	26.5603	62.9708	53.7676	56.9574	68.77
Animal code: PK02
	% of inhibition at different time points
CVF dilution	1h			2h			4h			6h			24h			48h			72h
0.02	101.115	101.16	101.356	101.29	101.428	101.519	101.57	101.699	101.272	101.764	101.713	101.99	98.2914	99.0675	97.3413	85.064	79.025	67.3312	53.0192	60.3473	70.9445
0.005	100.344	100.905	100.481	100.714	101.091	101.155	101.051	101.271	101.128	101.625	99.1203	98.9062	75.8672	80.3309	75.4438	27.0766	49.4331	36.5899	46.8037	44.8706	13.0807
0.00125	99.9116	100.707	100.769	100.824	100.676	100.999	95.794	97.6227	96.6525	87.2492	91.881	93.1814	45.0267	35.9656	41.4887	21.7416	43.4898	32.6517	30.0102	25.8119	20.6169
0.000313	92.4353	93.2326	98.8838	93.259	95.2329	98.1297	74.1146	70.2905	55.3485	55.5206	63.5383	83.7172	20.673	40.6002	43.6459	28.0731	42.2851	5.9807	24.7713	8.49411	16.9589
7.8e-05	76.0497	66.3871	87.7299	57.5817	56.337	71.9202	52.8991	44.5944	36.9101	19.4083	61.1597	48.1364	24.1669	48.6007	4.86007	21.9137	34.0765	21.5975	39.4835	22.9823	42.013
2e-05	30.0342	28.6455	34.6608	42.5933	14.1853	32.1514	32.5316	13.673	6.65308	26.144	44.9306	47.8643	44.1702	22.454	2.50274	53.0832	68.3774	42.3492	69.4728	51.7224	51.8545

## Sheet: Fig 4A
Figure 4A
		Viral load (RNA copies/ml) in 12 cynomolgus macaques (CM)
	weeks post first challenge	CM01	CM02	CM03	CM04	CM05	CM06	CM07	CM08	CM09	CM10	CM11	CM12
	0	37	37	37	37	37	37	37	37	37	37	37	37
	1	37	37	37	37	37	37	37	37	37	37	37	37
	2	37	37	86908	37	37	37	37	37	37	37	37	37
	3	37	37	151883	37	37	37	37	37	37	37	37	37
	4	37	24099	7229	37	37	37	103	37	37	37	37	37
	4.5	37	13735		37			8606	37	37	37	37	37
	5	37	4241	5815	37	629939	1327808	56336	37	37	37	37	37
	6	37	32		20	94136	59815	3115	37	37	37	37	37
	7	37	37	2018	6562634	854	18531	1343	37	37	37	37	37
	8	37	37	466	2010998	322	15321	87	37	37	37	37	37
	9	37	37	543	458308	81	6626	28	37	37	37	37	37
	10	37	37	279	65310	37	1468	37	37	37	37	37	37
	11					37	37
	12	37	37	204	8549	37	37	37	37	37	37	37	37
	15	37	37	428	36767	37	37	37	37	37	37	37	37
	19	37	37	3910	30250	37	494	23	37	37	37	37	37
	23	37	37	37	13746	1200	527	46	37	37	37	37	37
	26					37	306
	31	37	37	37	14777	37	37	37	37	37	37	37	37
	39	37	37	37	15887	37	37	37	37	37	37	37	37
	43	37	37	37	54369	861	362	37	37	37	37	37	37
	52	37	37	37		841	37	51	37	37	37	37	37
	58	37		37	5136	550	37	37	37	37	37	37	37

## Sheet: Fig 4B
Figure 4B
	Week elapsed	Control group	Treated group
	2	1
	4	1
	5	1	1
	5	1
	7	1
	8	0
	8		0
	8		0
	8		0
	8		0
	8		0

## Sheet: Fig 4C
Figure 4C
		SIV DNA inguinal LNs at 15 week post challenge (copies /10^6 cells) in 12 cynomolgus macaques (CM)
		CM01	CM02	CM03	CM04	CM05	CM06	CM07	CM08	CM09	CM10	CM11	CM12
		46	46	326	2473	341	191	46	46	46	46	46	46

## Sheet: Fig 4D
Figure 4D
		SIV DNA PBMC (copies /10^6 cells)
	Date sampling week	CM01	CM02	CM03	CM04	CM05	CM06	CM07	CM08	CM09	CM10	CM11	CM12
	0	46	46	46	46	46	46	46	46	46	46	46	46
	8	46	227	827	15455	701	1209	269	46	46	46	46	46
	10	46	954	5196	140892	608	728	390	46	46	46	46	46
	12	46	848	11696	56006	487	957	1355	46	46	46	46	46
	15	46	959	3645	2401	279	662	485	46	46	46	46	46
	19	46	51	167	1979	121	386	47	46	46	46	46	46
	23	46	46	147	1855	391	147	90	46	46	46	46	46
	43	46	46	46	129	84	273	46	46	46	46	46	46

## Sheet: Fig 5A
Figure 5A
		O.D. at 450 nm
	Wk post first challenge	CM01	CM02	CM03	CM04	CM05	CM06	CM07	CM08	CM09	CM10	CM11	CM12
	0	0.1055	0.102	0.104	0.0875	0.0675	0.026	0.124	0.1045	0.11	0.082	0.093	0.09
	4	0.084	0.114	1.566	0.0965	0.08225	0.03625	0.148	0.0895	0.117	0.1095	0.1125	0.0875
	8	0.135	0.881	2.271	0.1955	0.88425	1.72925	0.9635	0.116	0.078	0.085	0.0875	0.135
	15	0.0895	2.522	2.6335	2.691	2.17625	2.58675	1.2235	0.079	0.1025	0.0815	0.1065	0.1025
	23	0.096	2.63075	2.69375	2.521	2.6035	2.6375	2.175	0.091	0.0915	0.0555	0.0835	0.0815
	31	0.08725	2.67875	2.60025	2.637	2.6415	2.719	3.27725	0.09025	0.07075	0.053	0.06475	0.04875
	39	0.05475	2.623	2.63	2.71675	2.56525	2.72125	2.5825	0.04675	0.08775	0.10825	0.06125	0.088
	54					2.52475	2.6405
	58	0.06225	2.73875	2.73075	2.7015
	59							2.4885	0.07425	0.053	0.08275	0.09925	0.102

[truncated: 5 more sheets: Fig 5B, Fig 5C, Fig S2A, Fig S2B, Fig S3]
